# Supplementary material for: Thirty-Day Readmission Rates after Takotsubo Syndrome with or without Malignancy: A Nationwide Readmissions Database Analysis
Source: J Clin Med. 2021 Aug 20;10(16):3701. doi: 10.3390/jcm10163701 (PMC8397058; doi:10.3390/jcm10163701)
Supplement: Supplementary file 1 [file jcm-10-03701-s001.zip]

Archive with 1 entries (1 files):
- jcm-1343088-supplementary.pdf
